# Supplementary material for: The Use of Antioxidants for Cardiovascular Protection in Fetal Growth Restriction: A Systematic Review
Source: Antioxidants (Basel). 2024 Nov 15;13(11):1400. doi: 10.3390/antiox13111400 (PMC11591491; doi:10.3390/antiox13111400)
Supplement: Supplementary file 1 [file antioxidants-13-01400-s001.zip]

Archive with 4 entries (4 files):
- Figure S1.tiff
- Table S1.pdf
- Table S2.pdf
- Table S3.pdf
